# Supplementary material for: Subcellular localization of type IV pili regulates bacterial multicellular development
Source: Nat Commun. 2022 Oct 25;13:6334. doi: 10.1038/s41467-022-33564-7 (PMC9596432; doi:10.1038/s41467-022-33564-7)
Supplement: Supplementary file 4 — Source Data [file 41467_2022_33564_MOESM4_ESM.xlsx]

## Sheet: natural transformation data
	Figure 2c
	PilChp NT data											log transformed data for stats
	Strain #	CE100	CE2	CE3	CE8	CE9	CE10	CE233	TND0114		Strain #	CE100	CE2	CE3	CE8	CE9	CE10	CE233	TND0114
	Name in paper	Parent	ΔpilG	ΔpilH	ΔpilI	ΔpilJ	ΔchpA	ΔfimL	ΔcomP		Name in paper	Parent	ΔpilG	ΔpilH	ΔpilI	ΔpilJ	ΔchpA	ΔfimL	ΔcomP
	Rep 1	0.114615	0.075	0.0875	0.0833333	0.052	0.0961538	0.16	3.57143e-09		Rep 1	-2.16618	-2.59027	-2.43612	-2.48491	-2.95651	-2.34181	-1.83258	-19.4503
	Rep 2	0.0608696	0.0931034	0.0933333	0.133333	0.052381	0.104348	0.0724138	4.7619e-09		Rep 2	-2.79902	-2.37404	-2.37158	-2.01491	-2.94921	-2.26002	-2.62536	-19.1626
	Rep 3	0.0433333	0.125	0.058125	0.0615385	0.066875	0.113636	0.120833	4.34783e-09		Rep 3	-3.13883	-2.07944	-2.84516	-2.78809	-2.70493	-2.17475	-2.11335	-19.2536
	Rep 4	0.105882	0.0782609	0.0694118	0.171429	0.09	0.120833	0.144444	8.33333e-09		Rep 4	-2.24543	-2.54771	-2.6677	-1.76359	-2.40795	-2.11335	-1.93486	-18.603
	Supplemental Figure 3b
	PilQ-mCherry NT data											log transformed data for stats
	Strain #	CE100	CE66	CE256	CE331						Strain #	CE100	CE66	CE256	CE331
	Name in paper	Parent	ΔpilQ	pilQ-mCherry	pilQ-GmR						Name in paper	Parent	ΔpilQ	pilQ-mCherry	pilQ-GmR
	Rep 1	0.0576471	4.54545e-09	0.01125	0.0869231						Rep 1	-2.85342	-19.2091	-4.48739	-2.44273
	Rep 2	0.07	5.26316e-09	0.007	0.035						Rep 2	-2.65926	-19.0625	-4.96185	-3.35241
	Rep 3	0.0294737	4.16667e-09	0.00875	0.0555556						Rep 3	-3.52426	-19.2961	-4.7387	-2.89037
	Rep 4	0.0933333	5.88235e-09	0.0133333	0.075						Rep 4	-2.37158	-18.9513	-4.31749	-2.59027

## Sheet: % cells making pili
	Percent of cells making pili data
												log transformed data
		Cell counter "type"	Type 8 = yellow	Type 4 = magenta			Type 6 = orange
		File name	# cells no pili	# cells with pili	# cells	% cells with pili	cells with pili on multiple sides	% cells with dispersed pili				% cells with pili	% dispersed
	Parent	CE317_exponential_goodgrowth_rep 1 a		78	88	88.6364	5	6.41026				4.48454	1.8579
		CE317_exponential_goodgrowth_rep 2 a	9	166	175	94.8571	30	18.0723				4.55237	2.89438
		CE317_exponential_goodgrowth_rep 3 a	7	138	145	95.1724	34	24.6377				4.55569	3.20428
	pilG	CE6_exponential_goodgrowth_rep 1 a	4	110	114	96.4912	82	74.5455				4.56945	4.31141
		CE6_exponential_goodgrowth_rep 2 a	2	104	106	98.1132	87	83.6538				4.58612	4.42669
		CE6_exponential_goodgrowth_rep 3 b	2	79	81	97.5309	64	81.0127				4.58017	4.39461
	pilH	CE7_exponential_goodgrowth_rep 1 d best	21	102	123	82.9268	17	16.6667				4.41796	2.81341
		CE7_exponential_goodgrowth_rep 2 a	8	77	85	90.5882	3	3.8961				4.50632	1.35998
		CE7_exponential_goodgrowth_rep 3 a	4	66	70	94.2857	7	10.6061				4.54633	2.36143
	pilI	CE18_exponential_goodgrowth_rep 1 b	1	97	98	98.9796	73	75.2577				4.59491	4.32092
		CE18_exponential_goodgrowth_rep 2 c	9	83	92	90.2174	52	62.6506				4.50222	4.13757
		CE18_exponential_goodgrowth_rep 3 a	1	60	61		37		109
		CE18_exponential_goodgrowth_rep 3 b	0	48	48	99.0826	35	66.6667	108	72		4.59595	4.19971
	pilJ	CE19_exponential_goodgrowth_rep 1 a	20	92	112	82.1429	13	14.1304				4.40846	2.64833
		CE19_exponential_goodgrowth_rep 2 c	4	80	84	95.2381	12	15				4.55638	2.70805
		CE19_exponential_goodgrowth_rep 3 a	24	155	179	86.5922	23	14.8387				4.46121	2.69724
	chpA	CE20_exponential_goodgrowth_rep 1 a	8	73	81	90.1235	56	76.7123				4.50118	4.34006
		CE20_exponential_goodgrowth_rep 2 a	0	79	79	100	63	79.7468				4.60517	4.37886
		CE20_exponential_goodgrowth_rep 3 a	7	173	180	96.1111	139	80.3468				4.5655	4.38635
	fimL	CE315_exponential_goodgrowth_rep 1 c	6	98	104	94.2308	75	76.5306				4.54575	4.33769
		CE315_exponential_goodgrowth_rep 2 d	5	70	75	93.3333	57	81.4286				4.53618	4.39973
		CE315_exponential_goodgrowth_rep 3 d	0	102	102	100	83	81.3725				4.60517	4.39904
	Supplemental data
			cells with normal pilus localization	cells with dispersed pili	Total	% cells with dispersed pili
	pilG-mRuby3	CE25 exponential labeled pili replicate 1 b	41	13	54	24.0741
		CE25 exponential labeled pili replicate 2 a	38	21	59	35.5932
	fimL-mCherry	CE819 exponential labeled pili replicate 1 a	38	1	39	2.5641
		CE819 exponential labeled pili replicate 2 a	33	0	33	0
	fimV-mRuby3	CE820 exponential labeled pili replicate 1 b	46	1	47	2.12766
		CE820 exponential labeled pili replicate 2 a	49	3	52	5.76923

## Sheet: fusion localization data
Type 1	Cytoplasmic
Type 2	Linear long axis localization
Type 3	Dispersed
Type 4	Single puncta
PilG-mRuby3		CE17					CE39					CE257					CE681
	Number	Cytoplasmic	linear	dispersed	single puncta		Cytoplasmic	linear	dispersed	single puncta		Cytoplasmic	linear	dispersed	single puncta		Cytoplasmic	linear	dispersed	single puncta
	rep 1	22	18	6	0	125	19	28	15	6	150	39	0	0	0	104	32	0	0	3	118
	rep 2	14	40	13	12		18	42	12	10		64	0	0	1		75	0	1	7
	%	28.8	46.4	15.2	9.6		24.6667	46.6667	18	10.6667		99.0385	0	0	0.961538		90.678	0	0.847458	8.47458
FimL-mCherry		CE251					CE254					CE258					CE682
		Cytoplasmic	linear	dispersed	single puncta		Cytoplasmic	linear	dispersed	single puncta		Cytoplasmic	linear	dispersed	single puncta		Cytoplasmic	linear	dispersed	single puncta
	rep 1	3	66	1	9	140	2	46	3	2	117	72	0	1	3	154	40	0	1	6	118
	rep 2	13	36	4	8		8	53	0	3		75	0	0	3		51	1	2	17
	%	11.4286	72.8571	3.57143	12.1429		8.54701	84.6154	2.5641	4.2735		95.4545	0	0.649351	3.8961		77.1186	0.847458	2.54237	19.4915
FimV-mRuby3		CE745					CE919					CE757					CE760
		Cytoplasmic	linear	dispersed	single puncta		Cytoplasmic	linear	dispersed	single puncta		Cytoplasmic	linear	dispersed	single puncta		Cytoplasmic	linear	dispersed	single puncta
	rep 1	1	57	6	8	136	6	71	9	5	178	3	3	53	2	120	1	7	43	6	113
	rep 2	8	48	4	4		17	60	3	7		3	2	53	1		4	7	44	1
	%	6.61765	77.2059	7.35294	8.82353		12.9213	73.5955	6.74157	6.74157		5	4.16667	88.3333	2.5		4.42478	12.3894	76.9912	6.19469

## Sheet: cluster size
	Simulation data
	Strain	Rep1	Rep2	Rep3	Rep4	Rep5		Mean (um)	Std (um)				log transformed values
	pilT	4.72867	4.8147	4.50677	4.8646	4.90273		4.76349	0.157602
	fimVpilT	19.3354	14.9012	17.4698	20.3776	17.5089		17.9186	2.09333				1.55364	1.57167	1.50558	1.58199	1.58979
	comPpilT	1.7783	1.77909	1.77924	1.7865	1.77745		1.78012	0.00364046				2.96194	2.70144	2.86047	3.01444	2.86271
	fimVcomPpilT	1.77948	1.78241	1.77853	1.78771	1.77574		1.78077	0.00454905				0.575656	0.576103	0.576186	0.58026	0.575181
													0.57632	0.577967	0.575785	0.580933	0.574218
	* Raw output of correlation len (unit: pixel). Scale bar: cell radius = 20.48 pixel
	* Unit: cell radius; cluster size = 2*correlation length
	Experimental data
																				log transformed values
	Strain	Rep1	Rep2	Rep3	Rep4	Rep5	Mean	Std		Mean	Std		Rep1	Rep2	Rep3	Rep4	Rep5	Mean
	pilT_rep1	58.2493	44.3007	43.5821	44.3965	43.5908	46.8239	5.72295		5.85	0.74		7.61435	5.79099	5.69706	5.80351	5.69819	6.12082		1.8117
	pilT_rep2	34.6059	44.6732	49.4402	43.3628	73.3092	49.0783	13.0291					4.52368	5.83968	6.46282	5.66839	9.58298	6.41551		1.85872
	pilT_rep3	27.1779	30.2498	58.6824	20.5025	54.8841	38.2994	15.4644					3.5527	3.95426	7.67097	2.68008	7.17445	5.00649		1.61074
	fimVpilT_rep1	75.2476	92.6671	163.118	57.7406	165.463	110.847	45.0184		17.63	3.53		9.83636	12.1134	21.3227	7.54785	21.6294	14.49		2.67346
	fimVpilT_rep2	139.83	218.72	208.152	141.027	112.735	164.093	41.6743					18.2785	28.5911	27.2097	18.4351	14.7367	21.4502		3.06574
	fimVpilT_rep3	130.954	136.088	142.103	92.1906	146.886	129.644	19.4859					17.1183	17.7894	18.5757	12.0512	19.2009	16.9471		2.8301
	comPpilT_rep1	14.3532	14.4701	14.6067	14.8088	14.9132	14.6304	0.207307		1.96	0.05		1.87626	1.89153	1.90939	1.9358	1.94945	1.91249		0.648404
	comPpilT_rep2	15.1359	14.4986	15.9646	14.5496	14.7711	14.984	0.539323					1.97857	1.89526	2.0869	1.90192	1.93088	1.95871		0.672284
	comPpilT_rep3	15.376	15.6002	15.464	15.596	14.8354	15.3743	0.28235					2.00995	2.03926	2.02145	2.0387	1.93929	2.00973		0.698002
	fimVcomPpilT_rep1	14.3341	14.2669	13.8405	15.003	14.3602	14.3609	0.37219		1.92	0.09		1.87376	1.86496	1.80923	1.96119	1.87716	1.87726		0.629813
	fimVcomPpilT_rep2	15.0802	14.17	13.5263	14.4148	14.3269	14.3036	0.497619					1.97129	1.8523	1.76816	1.8843	1.87281	1.86977		0.625815
	fimVcomPpilT_rep3	14.313	15.6053	15.3548	17.4701	14.5485	15.4584	1.11526					1.871	2.03993	2.00718	2.28369	1.90178	2.02072		0.703453
	* Raw output of correlation len (unit: pixel). Scale bar = 0.06536 um / pixel.									* Unit: um; cluster size = 2*correlation length

## Sheet: Twitch plates
	Full image of twitch plates from Supplemental Figure 7:
	Plates are standard petri dish size of 100 mm
	Top plate contains P. aeruginosa strains
	Bottom plate contains A. baylyi strains

## Sheet: P values
	Figure 1c
	One-Way ANOVA followed by Dunnet's Multiple Comparisons Test (all mutants compared back to ∆pilT)
	Comparison	P-value	Notation in figure
	∆pilT vs ∆pilG ∆pilT	0.0005	***
	∆pilT vs ∆pilH ∆pilT	0.5043	ns
	∆pilT vs ∆pilI ∆pilT	0.0011	**
	∆pilT vs ∆pilJ ∆pilT	0.9999	ns
	∆pilT vs ∆chpA ∆pilT	0.0005	***
	∆pilT vs ∆fimL ∆pilT	0.0005	***
	Figure 2c
	One-Way ANOVA followed by Dunnet's Multiple Comparisons Test (all mutants compared back to parent)
	Comparison	P-value	Notation in figure
	parent vs ∆pilG	0.9362	ns
	parent vs ∆pilH	>0.9999	ns
	parent vs ∆pilI	0.5913	ns
	parent vs ∆pilJ	0.9645	ns
	parent vs ∆chpA	0.4741	ns
	parent vs ∆fimL	0.251	ns
	parent vs ∆comP	<0.0001	****
	Figure 2d
	One-Way ANOVA followed by Dunnet's Multiple Comparisons Test (all mutants compared back to ∆pilT)
	Comparison	P-value	Notation in figure
	∆pilT vs ∆pilG ∆pilT	0.7366	ns
	∆pilT vs ∆pilH ∆pilT	0.8378	ns
	∆pilT vs ∆pilI ∆pilT	0.9192	ns
	∆pilT vs ∆pilJ ∆pilT	0.6147	ns
	∆pilT vs ∆chpA ∆pilT	0.9702	ns
	∆pilT vs ∆fimL ∆pilT	0.9367	ns
	Figure 4b
	Welch's two-tailed t-tests
	Comparison	P-value	Notation in figure
	Simulation parent vs simulation ∆fimV	0.0005	***
	Simulation parent vs simulation ∆comP	<0.0001	****
	Simulation parent vs simulation ∆fimV ∆comP	<0.0001	****
	Experimental parent vs experimental ∆fimV	0.0246	*
	Experimental parent vs experimental ∆comP	0.0117	*
	Experimental parent vs experimental ∆fimV ∆comP	0.011	*
	Supplemental Figure 3b
	One-Way ANOVA followed by Dunnet's Multiple Comparisons Test (all mutants compared back to parent)
	Comparison	P-value	Notation in figure
	parent vs ∆pilQ	<0.0001	****
	parent vs pilQ-mCherry	<0.0001	****
	parent vs pilQ-GmR	0.9983	ns
